# Supplementary material for: Cardamonin suppresses mTORC1/SREBP1 through reducing Raptor and inhibits de novo lipogenesis in ovarian cancer
Source: PLoS One. 2025 May 2;20(5):e0322733. doi: 10.1371/journal.pone.0322733 (PMC12047825; doi:10.1371/journal.pone.0322733)
Supplement: S1 File — (ZIP) [file pone.0322733.s005.zip]

Archive with 21 entries (20 files):
- original data/
- original data/Fig.6B protein assay.xls
- original data/Fig.4C-D  CPT-1 activity.xlsx
- original data/Fig.1B-C  Cell viability assay.xlsx
- original data/Fig.6E  clony formation assay.xlsx
- original data/Fig.2D  MMP assay.xlsx
- original data/Fig.2B  apoptosis assay.xlsx
- original data/Fig.7E CPT-1 assay.xls
- original data/Fig.3C-D protein assay.xls
- original data/Fig.3A-B mRNA assay.xlsx
- original data/Fig.5  protein assay.xls
- original data/Fig.7A-B protein assay.xls
- original data/Fig.7C-D protein assay.xls
- original data/Fig.6G  apoptosis assay.xlsx
- original data/Fig.8B tumor volume assay.xlsx
- original data/Fig.7F CPT-1 assay.xls
- original data/Fig.6C cell viability assay.xlsx
- original data/Fig.6I  MMP assay.xlsx
- original data/Fig.4A-B  free fatty acids assay.xlsx
- original data/Fig.8D  IHC assay.xlsx
- original data/Fig.1E  clony formation assay.xlsx
