# Supplementary material for: Cardamonin suppresses mTORC1/SREBP1 through reducing Raptor and inhibits de novo lipogenesis in ovarian cancer
Source: PLoS One. 2025 May 2;20(5):e0322733. doi: 10.1371/journal.pone.0322733 (PMC12047825; doi:10.1371/journal.pone.0322733)
Supplement: S1 File — (ZIP) [file pone.0322733.s005.zip › original data/Fig.6B protein assay.xls]

## Sheet: protein assay
		Raptor/actin
	n	control	shRNA control	shRNA Raptor
IOD ratio	1	0.907	0.892	0.263
	2	0.935	0.913	0.243
	3	0.841	0.827	0.384
/control	1	1.01451	0.997406	0.293487
	2	1.04529	1.02069	0.271663
	3	0.940201	0.924549	0.429295
mean*100		100	98.0883	33.1482
SD*100		4.4112	4.09527	6.97358
		Rictor/actin
	n	control	shRNA control	shRNA Raptor
IOD ratio	1	0.69	0.692	0.678
	2	0.653	0.673	0.631
	3	0.643	0.663	0.661
/control	1	1.04128	1.04571	1.02537
	2	0.986897	1.01712	0.953648
	3	0.971784	1.00201	0.998987
mean*100		99.9988	102.162	99.2667
SD*100		2.98455	1.81223	2.96185
