# Supplementary material for: Cardamonin suppresses mTORC1/SREBP1 through reducing Raptor and inhibits de novo lipogenesis in ovarian cancer
Source: PLoS One. 2025 May 2;20(5):e0322733. doi: 10.1371/journal.pone.0322733 (PMC12047825; doi:10.1371/journal.pone.0322733)
Supplement: S1 File — (ZIP) [file pone.0322733.s005.zip › original data/Fig.4C-D CPT-1 activity.xlsx]

## Sheet: Sheet1
		SKOV3								A2780
	n	CON	CAR10	CAR30	RAP	AZD			n	CON	CAR10	CAR30	RAP	AZD
Ab	1	0.718	0.573	0.319	0.416	0.257		Ab	1	0.618	0.457	0.319	0.398	0.297
	2	0.642	0.508	0.401	0.391	0.203			2	0.717	0.576	0.271	0.381	0.217
	3	0.764	0.624	0.233	0.241	0.331			3	0.689	0.504	0.219	0.296	0.339
/control	1	1.01412	0.809322	0.450565	0.587571	0.362994		/control	1	0.916008	0.677372	0.472826	0.589921	0.440217
	2	0.90678	0.717514	0.566384	0.55226	0.286723			2	1.06275	0.853755	0.40168	0.564723	0.32164
	3	1.0791	0.881356	0.345356	0.357213	0.490613			3	1.02125	0.747036	0.324605	0.438735	0.50247
mean		1	0.802731	0.454102	0.499015	0.38011		mean		1	0.759387	0.399704	0.531126	0.421443
SD		0.0710533	0.0670503	0.0902691	0.1013	0.0841128		SD		0.0617609	0.0888381	0.0741304	0.080999	0.0918654
mean*100%		100	80.2731	45.4102	49.9015	38.011		mean*100%		100	75.9387	39.9704	53.1126	42.1443
SD*100%		7.10533	6.70503	9.02691	10.13	8.41128		SD*100%		6.17609	8.88381	7.41304	8.0999	9.18654
