# Supplementary material for: Cardamonin suppresses mTORC1/SREBP1 through reducing Raptor and inhibits de novo lipogenesis in ovarian cancer
Source: PLoS One. 2025 May 2;20(5):e0322733. doi: 10.1371/journal.pone.0322733 (PMC12047825; doi:10.1371/journal.pone.0322733)
Supplement: S1 File — (ZIP) [file pone.0322733.s005.zip › original data/Fig.1B-C Cell viability assay.xlsx]

## Sheet: Sheet1
		SKOV3					A2780
	n	CON	CAR10	CAR30		n	CON	CAR10	CAR30
Ab	1	1.226	0.957	0.592		1	1.078	0.912	0.535
	2	1.173	1.011	0.571		2	1.063	0.883	0.496
	3	1.205	0.987	0.612		3	1.038	0.838	0.512
	4	1.245	1.022	0.598		4	1.015	0.851	0.539
	5	1.258	0.951	0.533		5	1.009	0.889	0.509
/control	1	1.00377	0.783527	0.48469		1	1.03594	0.876417	0.514126
	2	0.960373	0.827739	0.467496		2	1.02153	0.848549	0.476648
	3	0.986573	0.808089	0.501064		3	0.997501	0.805305	0.492024
	4	1.01932	0.836745	0.489602		4	0.975399	0.817797	0.51797
	5	1.02997	0.778615	0.436384		5	0.969633	0.854315	0.489141
mean		1	0.806943	0.475847			1	0.840477	0.497982
SD		0.0246415	0.0258491	0.0251512			0.0256466	0.028722	0.0175284
mean*100%		100	80.6943	47.5847			100	84.0477	49.7982
SD*100%		2.46415	2.58491	2.51512			2.56466	2.8722	1.75284
