# Supplementary material for: Cardamonin suppresses mTORC1/SREBP1 through reducing Raptor and inhibits de novo lipogenesis in ovarian cancer
Source: PLoS One. 2025 May 2;20(5):e0322733. doi: 10.1371/journal.pone.0322733 (PMC12047825; doi:10.1371/journal.pone.0322733)
Supplement: S1 File — (ZIP) [file pone.0322733.s005.zip › original data/Fig.6E clony formation assay.xlsx]

## Sheet: Sheet1
	n	control	shRNA control	shRNA Raptor
clony ratio	1	0.918	0.891	0.612
	2	0.873	0.806	0.527
	3	0.805	0.775	0.574
/control	1	1.06086	1.02966	0.707242
	2	1.00886	0.931433	0.609014
	3	0.930277	0.895609	0.663328
mean		1	0.952234	0.659861
SD		0.0536782	0.0694048	0.0492057
mean*100%		100	95.2234	65.9861
SD*100%		5.36782	6.94048	4.92057
