# Supplementary material for: Cardamonin suppresses mTORC1/SREBP1 through reducing Raptor and inhibits de novo lipogenesis in ovarian cancer
Source: PLoS One. 2025 May 2;20(5):e0322733. doi: 10.1371/journal.pone.0322733 (PMC12047825; doi:10.1371/journal.pone.0322733)
Supplement: S1 File — (ZIP) [file pone.0322733.s005.zip › original data/Fig.2D MMP assay.xlsx]

## Sheet: Sheet1
		SKOV3					A2780
	n	CON	CAR10	CAR30		n	CON	CAR10	CAR30
red fluorescence/ green fluorescence	1	97.5	80.7	57.8		1	85.9	70.6	28.5
	2	96.7	82.8	48.4		2	80.2	66.8	39.6
	3	83.8	70.5	41.5		3	96.7	78.8	45.8
/control	1	1.05216	0.870863	0.623741		1	0.980594	0.805936	0.325342
	2	1.04353	0.893525	0.522302		2	0.915525	0.762557	0.452055
	3	0.904317	0.760791	0.447842		3	1.10388	0.899543	0.522831
mean		1	0.841727	0.531295			1	0.822679	0.433409
SD		0.0677502	0.0579728	0.0720916			0.0781109	0.0571638	0.0816953
mean*100		100	84.1727	53.1295			100	82.2679	43.3409
SD*100		6.77502	5.79728	7.20916			7.81109	5.71638	8.16953
