# Supplementary material for: Cardamonin suppresses mTORC1/SREBP1 through reducing Raptor and inhibits de novo lipogenesis in ovarian cancer
Source: PLoS One. 2025 May 2;20(5):e0322733. doi: 10.1371/journal.pone.0322733 (PMC12047825; doi:10.1371/journal.pone.0322733)
Supplement: S1 File — (ZIP) [file pone.0322733.s005.zip › original data/Fig.2B apoptosis assay.xlsx]

## Sheet: Sheet1
		SKOV3					A2780
	n	CON	CAR10	CAR30		n	CON	CAR10	CAR30
apoptosis ratio(%)	1	2.1	12.6	22.2		1	3.7	17.9	29.4
	2	1.7	19.5	25.6		2	13.2	31.1	38.6
	3	11.8	25.6	30.2		3	6.7	22.8	30.3
mean		5.2	19.2333	26			7.86667	23.9333	32.7667
SD		4.66976	5.31058	3.27821			3.96513	5.44814	4.14112
