# Supplementary material for: Cardamonin suppresses mTORC1/SREBP1 through reducing Raptor and inhibits de novo lipogenesis in ovarian cancer
Source: PLoS One. 2025 May 2;20(5):e0322733. doi: 10.1371/journal.pone.0322733 (PMC12047825; doi:10.1371/journal.pone.0322733)
Supplement: S1 File — (ZIP) [file pone.0322733.s005.zip › original data/Fig.7E CPT-1 assay.xls]

## Sheet: CPT-1
	n	control	CAR	shRNA Raptor	shRNA Raptor+cardamonin
Ab	1	0.826	0.465	0.473	0.448
	2	0.728	0.437	0.411	0.391
	3	0.759	0.364	0.453	0.354
/control	1	1.07134	0.603113	0.613489	0.581064
	2	0.944228	0.566796	0.533074	0.507134
	3	0.984436	0.472114	0.587549	0.459144
mean		1	0.547341	0.578037	0.51578
SD		0.0530457	0.055221	0.0335111	0.0501476
mean*100%		100	54.7341	57.8037	51.578
SD*100%		5.30457	5.5221	3.35111	5.01476
