# Supplementary material for: Cardamonin suppresses mTORC1/SREBP1 through reducing Raptor and inhibits de novo lipogenesis in ovarian cancer
Source: PLoS One. 2025 May 2;20(5):e0322733. doi: 10.1371/journal.pone.0322733 (PMC12047825; doi:10.1371/journal.pone.0322733)
Supplement: S1 File — (ZIP) [file pone.0322733.s005.zip › original data/Fig.3C-D protein assay.xls]

## Sheet: SKOV3
SKOV3
		SREBP1/actin
	n	control	CAR 10	CAR 30	RAP	AZD
IOD ratio	1	0.24	0.2	0.013	0.094	0.021
	2	0.21	0.173	0.007	0.111	0.034
	3	0.23	0.21	0.026	0.12	0.011
/control	1	1.087	0.87	0.057	0.409	0.091
	2	0.913	0.752	0.03	0.483	0.148
	3	1	0.913	0.113	0.522	0.048
mean*100		100	84	6	47	9
SD*100		5.5	6.8	3.5	4.7	4.1
		FASN/actin
	n	control	CAR 10	CAR 30	RAP	AZD
IOD ratio	1	0.209	0.13	0.045	0.075	0.069
	2	0.224	0.17	0.085	0.087	0.091
	3	0.198	0.18	0.06	0.069	0.062
/control	1	0.993	0.987	0.214	0.357	0.329
	2	1.067	0.943	0.405	0.414	0.433
	3	0.943	0.834	0.285	0.329	0.295
mean*100		100	92	30	37	35
SD*100		5.1	6.4	7.9	3.6	5.9
		ACC/actin
	n	control	CAR 10	CAR 30	RAP	AZD
IOD ratio	1	0.144	0.116	0.038	0.088	0.03
	2	0.125	0.141	0.032	0.102	0.027
	3	0.138	0.129	0.053	0.11	0.048
/control	1	1.06	0.856	0.283	0.647	0.221
	2	0.922	1.04	0.233	0.752	0.201
	3	1.018	0.952	0.389	0.811	0.355
mean*100		100	95	30	74	26
SD*100		5.8	7.5	6.5	6.8	6.8
		ACLY/actin
	n	control	CAR 10	CAR 30	RAP	AZD
IOD ratio	1	0.157	0.136	0.045	0.054	0.062
	2	0.15	0.142	0.06	0.041	0.059
	3	0.163	0.121	0.067	0.058	0.072
/control	1	1.004	0.869	0.289	0.345	0.397
	2	0.944	0.896	0.378	0.258	0.371
	3	1.026	0.764	0.421	0.365	0.457
mean*100		100	84	36	32	41
SD*100		3.5	5.7	5.5	4.6	3.6

## Sheet: A2780
A2780
		SREBP1/actin
	n	control	CAR 10	CAR 30	RAP	AZD
IOD ratio	1	0.166	0.173	0.044	0.08	0.039
	2	0.177	0.176	0.065	0.089	0.065
	3	0.152	0.154	0.057	0.101	0.053
/control	1	1.009	1.048	0.266	0.487	0.236
	2	1.073	1.067	0.394	0.539	0.394
	3	0.921	0.933	0.345	0.612	0.321
mean*100		100	102	33	55	32
SD*100		6.2	5.9	5.3	5.1	6.4
		FASN/actin
	n	control	CAR 10	CAR 30	RAP	AZD
IOD ratio	1	0.854	0.698	0.311	0.289	0.348
	2	0.778	0.796	0.345	0.367	0.271
	3	0.912	0.789	0.413	0.239	0.392
/control	1	1.005	0.821	0.366	0.34	0.409
	2	0.915	0.936	0.406	0.432	0.319
	3	1.073	0.928	0.486	0.281	0.461
mean*100		100	90	42	35	40
SD*100		6.5	5.3	5	6.2	5.9
		ACC/actin
	n	control	CAR 10	CAR 30	RAP	AZD
IOD ratio	1	0.693	0.583	0.055	0.325	0.137
	2	0.71152	0.667	0.128	0.343	0.125
	3	0.64331	0.602	0.119	0.404	0.242
/control	1	1.015	0.854	0.081	0.476	0.201
	2	1.042	0.977	0.188	0.502	0.183
	3	0.942	0.882	0.174	0.592	0.355
mean*100		100	90	15	52	25
SD*100		4.2	5.3	4.8	5	7.7
		ACLY/actin
	n	control	CAR 10	CAR 30	RAP	AZD
IOD ratio	1	0.668	0.594	0.237	0.145	0.177
	2	0.698	0.613	0.2669	0.227	0.266
	3	0.605	0.665	0.327	0.174	0.238
/control	1	1.016	0.904	0.361	0.221	0.269
	2	1.063	0.933	0.406	0.346	0.405
	3	0.921	1.012	0.498	0.265	0.362
mean*100		100	95	42	28	35
SD*100		5.9	4.6	5.7	5.2	5.7
