# Supplementary material for: Cardamonin suppresses mTORC1/SREBP1 through reducing Raptor and inhibits de novo lipogenesis in ovarian cancer
Source: PLoS One. 2025 May 2;20(5):e0322733. doi: 10.1371/journal.pone.0322733 (PMC12047825; doi:10.1371/journal.pone.0322733)
Supplement: S1 File — (ZIP) [file pone.0322733.s005.zip › original data/Fig.3A-B mRNA assay.xlsx]

## Sheet: SKOV3
		SKOV3
		SREBP1
	n	control	CAR 10	CAR 30	RAP	AZD
	1	101.978	0.824	0.431	0.512	0.444
	2	95.876	0.847	0.464	0.612	0.506
	3	103.097	0.78	0.376	0.557	0.406
mean*100		100	82	42	56	45
SD*100		3.2	2.8	3.6	4	4.1
		FASN
	n	control	CAR 10	CAR 30	RAP	AZD
	1	94.132	0.831	0.374	0.55	0.488
	2	104.543	0.888	0.464	0.6	0.524
	3	102.596	0.806	0.337	0.55	0.457
mean*100		100	84	39	57	49
SD*100		4.5	3.4	5.4	2.3	2.7
		ACC
group	n	control	CAR 10	CAR 30	RAP	AZD
	1	103.582	0.896	0.427	0.644	0.424
	2	102.543	0.886	0.44	0.596	0.34
	3	93.596	0.82	0.379	0.677	0.457
mean*100		100	87	42	64	41
SD*100		4.5	3.4	2.9	3.3	5
		ACLY
	n	control	CAR 10	CAR 30	RAP	AZD
	1	101.582	0.835	0.451	0.559	0.444
	2	102.543	0.843	0.402	0.568	0.336
	3	95.6	0.906	0.507	0.633	0.484
mean*100		100	86	45	59	42
SD*100		3.1	3.1	4.3	3.3	6.3

## Sheet: A2780
		A2780
		SREBP1
	n	control	CAR 10	CAR 30	RAP	AZD
	1	102.248	0.835	0.52	0.593	0.541
	2	94.009	0.931	0.449	0.681	0.465
	3	103.773	0.807	0.432	0.562	0.523
mean*100		100	85	47	61	51
SD*100		4.3	5.3	3.8	5	3.2
		FASN
	n	control	CAR 10	CAR 30	RAP	AZD
	1	96.568	0.893	0.515	0.505	0.498
	2	104.679	0.941	0.549	0.471	0.465
	3	98.7733	0.867	0.52	0.582	0.543
mean*100		100	90	53	52	50
SD*100		3.4	3.1	1.5	4.6	3.2
		ACC
	n	control	CAR 10	CAR 30	RAP	AZD
	1	96.168	0.868	0.465	0.68	0.522
	2	99.879	0.833	0.425	0.602	0.386
	3	103.953	0.802	0.361	0.658	0.503
mean*100		100	83	42	65	47
SD*100		3.2	2.7	4.3	3.3	6.6
		ACLY
	n	control	CAR 10	CAR 30	RAP	AZD
	1	97.092	0.897	0.538	0.401	0.525
	2	104.357	0.923	0.611	0.453	0.412
	3	98.553	0.811	0.531	0.412	0.493
mean*100		100	88	56	42	48
SD*100		3.1	4.8	3.6	2.2	4.8
