# Supplementary material for: Cardamonin suppresses mTORC1/SREBP1 through reducing Raptor and inhibits de novo lipogenesis in ovarian cancer
Source: PLoS One. 2025 May 2;20(5):e0322733. doi: 10.1371/journal.pone.0322733 (PMC12047825; doi:10.1371/journal.pone.0322733)
Supplement: S1 File — (ZIP) [file pone.0322733.s005.zip › original data/Fig.5 protein assay.xls]

## Sheet: SKOV3
SKOV3
		p-mTOR/mTOR
	n	control	CAR 10	CAR 30	RAP	AZD
IOD ratio	1	0.431	0.443	0.151	0.185	0.1
	2	0.5	0.47	0.07	0.13	0.15
	3	0.48	0.4	0.09	0.19	0.14
/control	1	0.917	0.943	0.322	0.394	0.213
	2	1.064	1	0.149	0.277	0.319
	3	1.021	0.851	0.191	0.404	0.298
mean*100		100	93	22	36	28
SD*100		6.2	6.1	7.3	5.8	4.6
		p-S6K1/S6K1
	n	control	CAR 10	CAR 30	RAP	AZD
IOD ratio	1	0.26	0.21	0.07	0.12	0.13
	2	0.24	0.17	0.04	0.14	0.09
	3	0.27	0.18	0.03	0.11	0.1
/control	1	1.001	0.808	0.269	0.462	0.5
	2	0.923	0.654	0.154	0.538	0.346
	3	1.076	0.692	0.115	0.423	0.385
mean*100		100	72	18	47	41
SD*100		4.8	6.5	6.5	4.8	6.5
		p-4E-BP1/4E-BP1
	n	control	CAR 10	CAR 30	RAP	AZD
IOD ratio	1	0.079	0.07	0.043	0.07	0.022
	2	0.082	0.077	0.043	0.068	0.031
	3	0.073	0.068	0.049	0.062	0.034
/control	1	1.017	0.898	0.549	0.89	0.287
	2	1.044	0.985	0.556	0.876	0.4
	3	0.939	0.872	0.622	0.791	0.441
mean*100		100	92	58	85	38
SD*100		4.5	4.8	3.3	4.4	6.5
		Raptor/actin
	n	control	CAR 10	CAR 30	RAP	AZD
IOD ratio	1	0.905	0.754	0.202	0.955	0.918
	2	0.986	0.8	0.267	0.835	0.938
	3	1.032	0.833	0.289	0.985	1.037
/control	1	0.929	0.774	0.207	0.981	0.943
	2	1.012	0.821	0.274	0.857	0.962
	3	1.059	0.856	0.296	1.012	1.064
mean*100		100	82	26	95	99
SD*100		5.4	3.4	3.8	6.7	5.3

## Sheet: A2780
A2780
		p-mTOR/mTOR
	n	control	CAR 10	CAR 30	RAP	AZD
IOD ratio	1	0.67	0.141	0.093	0.204	0.387
	2	0.586	0.267	0.049	0.304	0.479
	3	0.664	0.26	0.146	0.224	0.434
/control	1	1.047	0.22	0.145	0.319	0.605
	2	0.915	0.417	0.076	0.475	0.748
	3	1.037	0.407	0.228	0.35	0.678
mean*100		100	35	15	38	68
SD*100		6	9	6.2	6.7	5.8
		p-S6K1/S6K1
	n	control	CAR 10	CAR 30	RAP	AZD
IOD ratio	1	0.332	0.27	0.11	0.2	0.19
	2	0.31	0.24	0.1	0.23	0.21
	3	0.35	0.21	0.07	0.25	0.16
/control	1	1.007	0.817	0.332	0.606	0.576
	2	0.939	0.727	0.303	0.697	0.636
	3	1.061	0.636	0.212	0.758	0.485
mean*100		100	73	28	69	57
SD*100		5	7.4	5.1	6.2	6.2
		p-4E-BP1/4E-BP1
	n	control	CAR 10	CAR 30	RAP	AZD
IOD ratio	1	0.23	0.24	0.19	0.201	0.06
	2	0.228	0.214	0.165	0.183	0.086
	3	0.219	0.205	0.156	0.176	0.065
/control	1	1.02	1.065	0.842	0.891	0.267
	2	1.01	0.949	0.73	0.81	0.38
	3	0.97	0.907	0.69	0.78	0.29
mean*100		100	97	75	83	31
SD*100		2.2	6.7	6.4	4.7	4.9
		Raptor/actin
	n	control	CAR 10	CAR 30	RAP	AZD
IOD ratio	1	0.63	0.51	0.24	0.513	0.618
	2	0.61	0.462	0.19	0.521	0.586
	3	0.56	0.432	0.23	0.589	0.571
/control	1	1.049	0.85	0.4	0.855	1.03027
	2	1.017	0.77	0.317	0.869	0.977
	3	0.934	0.72	0.383	0.982	0.952
mean*100		100	78	37	90	99
SD*100		4.9	5.4	3.6	5.7	3.3
