# Supplementary material for: Cardamonin suppresses mTORC1/SREBP1 through reducing Raptor and inhibits de novo lipogenesis in ovarian cancer
Source: PLoS One. 2025 May 2;20(5):e0322733. doi: 10.1371/journal.pone.0322733 (PMC12047825; doi:10.1371/journal.pone.0322733)
Supplement: S1 File — (ZIP) [file pone.0322733.s005.zip › original data/Fig.7A-B protein assay.xls]

## Sheet: protein assay
		p-mTOR/mTOR
	n	control	CAR	shRNA Raptor	shRNA Raptor+cardamonin
IOD ratio	1	0.957	0.385	0.397	0.417
	2	0.965	0.287	0.344	0.332
	3	0.882	0.342	0.303	0.351
/control	1	1.023	0.411	0.425	0.447
	2	1.032	0.307	0.368	0.355
	3	0.943	0.366	0.324	0.375
mean*100		100	36	37	39
SD*100		4	4.3	4.1	3.9
		p-S6K1/S6K1
	n	control	CAR	shRNA Raptor	shRNA Raptor+cardamonin
IOD ratio	1	0.633	0.181	0.226	0.202
	2	0.592	0.26	0.261	0.249
	3	0.583	0.254	0.241	0.262
/control	1	1.05	0.3	0.375	0.335
	2	0.982	0.441	0.433	0.413
	3	0.967	0.421	0.4	0.434
mean*100		100	38	40	39
SD*100		3.6	6.2	2.4	4.3
		p-4E-BP1/4E-BP1
	n	control	CAR	shRNA Raptor	shRNA Raptor+cardamonin
IOD ratio	1	0.648	0.321	0.336	0.314
	2	0.677	0.341	0.369	0.339
	3	0.593	0.395	0.398	0.374
/control	1	1.014	0.487	0.526	0.492
	2	1.059	0.534	0.577	0.531
	3	0.928	0.603	0.623	0.585
mean*100		100	55	58	54
SD*100		5.4	4.7	3.9	3.8
		Raptor/actin
	n	control	CAR	shRNA Raptor	shRNA Raptor+cardamonin
IOD ratio	1	3.259	0.586	0.956	0.763
	2	3.717	0.654	1.175	1.329
	3	3.652	0.865	0.931	0.793
/control	1	0.92	0.165	0.27	0.215
	2	1.049	0.185	0.332	0.224
	3	1.031	0.244	0.263	0.375
mean*100		100	20	29	27
SD*100		5.7	3.4	3.1	7.3
		SREBP1/actin
	n	control	CAR	shRNA Raptor	shRNA Raptor+cardamonin
IOD ratio	1	0.834	0.381	0.223	0.227
	2	0.793	0.266	0.263	0.289
	3	0.723	0.302	0.306	0.241
/control	1	1.065	0.486	0.285	0.289
	2	1.013	0.34	0.336	0.369
	3	0.923	0.386	0.391	0.308
mean*100		100	40	34	32
SD*100		5.8	6.1	4.3	3.4
		FASN/actin
	n	control	CAR	shRNA Raptor	shRNA Raptor+cardamonin
IOD ratio	1	0.609	0.313	0.263	0.313
	2	0.643	0.269	0.295	0.315
	3	0.671	0.338	0.303	0.252
/control	1	0.951	0.489	0.41	0.488
	2	1.005	0.42	0.461	0.492
	3	1.048	0.528	0.473	0.394
mean*100		100	48	45	46
SD*100		4	4.5	2.7	4.6
		ACC/actin
	n	control	CAR	shRNA Raptor	shRNA Raptor+cardamonin
IOD ratio	1	0.207	0.086	0.098	0.101
	2	0.215	0.112	0.104	0.093
	3	0.189	0.084	0.113	0.085
/control	1	1.016	0.42	0.478	0.495
	2	1.054	0.549	0.51	0.456
	3	0.926	0.412	0.554	0.417
mean*100		100	46	51	47
SD*100		5.34128	6.28756	3.10961	3.20958
		ACLY/actin
	n	control	CAR	shRNA Raptor	shRNA Raptor+cardamonin
IOD ratio	1	0.375	0.164	0.141	0.147
	2	0.3398	0.133	0.114	0.127
	3	0.366	0.153	0.173	0.117
/control	1	1.041	0.454	0.391	0.408
	2	0.944	0.369	0.317	0.353
	3	1.015	0.425	0.481	0.326
mean*100		100	42	40	36
SD*100		4.1	3.5	6.7	3.4
