# Supplementary material for: Cardamonin suppresses mTORC1/SREBP1 through reducing Raptor and inhibits de novo lipogenesis in ovarian cancer
Source: PLoS One. 2025 May 2;20(5):e0322733. doi: 10.1371/journal.pone.0322733 (PMC12047825; doi:10.1371/journal.pone.0322733)
Supplement: S1 File — (ZIP) [file pone.0322733.s005.zip › original data/Fig.7C-D protein assay.xls]

## Sheet: protein assay
		p-mTOR/mTOR
	n	control	shRNA Raptor	shRNA Raptor+LV-Raptor	shRNA Raptor+LV-Raptor+cardamonin
IOD ratio	1	1.789	0.527	1.644	0.498
	2	1.657	0.696	1.684	0.596
	3	1.535	0.484	1.767	0.731
/control	1	1.078	0.317	0.991	0.3
	2	0.998	0.419	1.014	0.359
	3	0.925	0.292	1.064	0.44
mean*100		100	34	102	37
SD*100		6.2	5.5	3.1	5.8
		p-S6K1/S6K1
	n	control	shRNA Raptor	shRNA Raptor+LV-Raptor	shRNA Raptor+LV-Raptor+cardamonin
IOD ratio	1	1.017	0.36	0.974	0.378
	2	1.142	0.416	1.021	0.509
	3	1.153	0.314	1.143	0.421
/control	1	0.921	0.326	0.882	0.342
	2	1.034	0.377	0.925	0.461
	3	1.044	0.284	1.035	0.381
mean*100		100	33	95	39
SD*100		5.6	3.8	6.5	4.9
		p-4E-BP1/4E-BP1
	n	control	shRNA Raptor	shRNA Raptor+LV-Raptor	shRNA Raptor+LV-Raptor+cardamonin
IOD ratio	1	0.073	0.035	0.075	0.042
	2	0.067	0.031	0.069	0.039
	3	0.064	0.035	0.078	0.034
/control	1	1.068	0.515	1.096	0.621
	2	0.985	0.456	1.015	0.574
	3	0.941	0.515	1.147	0.5
mean*100		100	50	109	56
SD*100		5.2	2.8	5.4	5
		Raptor/actin
	n	control	shRNA Raptor	shRNA Raptor+LV-Raptor	shRNA Raptor+LV-Raptor+cardamonin
IOD ratio	1	0.676	0.159	0.681	0.145
	2	0.717	0.154	0.695	0.169
	3	0.652	0.071	0.607	0.139
/control	1	0.992	0.234	0.999	0.212
	2	1.051	0.226	1.019	0.248
	3	0.956	0.104	0.89	0.204
mean*100		100	19	97	22
SD*100		3.9	5.9	5.7	1.9
		SREBP1/actin
	n	control	shRNA Raptor	shRNA Raptor+LV-Raptor	shRNA Raptor+LV-Raptor+cardamonin
IOD ratio	1	0.582	0.174	0.544	0.214
	2	0.631	0.086	0.613	0.169
	3	0.661	0.122	0.516	0.141
/control	1	0.932	0.278	0.87	0.342
	2	1.01	0.138	0.981	0.27
	3	1.058	0.195	0.826	0.226
mean*100		100	20	89	28
SD*100		5.2	5.8	6.5	4.8
		FASN/actin
	n	control	shRNA Raptor	shRNA Raptor+LV-Raptor	shRNA Raptor+LV-Raptor+cardamonin
IOD ratio	1	2.988	1.278	2.781	1.326
	2	2.883	1.219	2.545	1.015
	3	2.712	1.448	2.833	1.388
/control	1	1.045	0.447	0.972	0.464
	2	1.008	0.426	0.89	0.355
	3	0.948	0.506	0.991	0.485
mean*100		100	46	95	43
SD*100		4	3.4	4.4	5.7
		ACC/actin
	n	control	shRNA Raptor	shRNA Raptor+LV-Raptor	shRNA Raptor+LV-Raptor+cardamonin
IOD ratio	1	1.461	0.657	1.635	0.426
	2	1.552	0.583	1.618	0.593
	3	1.679	0.442	1.719	0.464
/control	1	0.932	0.372	1.043	0.272
	2	0.99	0.419	1.032	0.378
	3	1.071	0.282	1.097	0.296
mean*100		100	36	106	32
SD*100		5.7	5.7	2.8	4.6
		ACLY/actin
	n	control	shRNA Raptor	shRNA Raptor+LV-Raptor	shRNA Raptor+LV-Raptor+cardamonin
IOD ratio	1	3.882	1.082	3.828	0.878
	2	3.498	1.103	3.623	1.227
	3	3.655	1.374	4.017	1.174
/control	1	1.055	0.294	1.041	0.239
	2	0.951	0.3	0.985	0.334
	3	0.994	0.374	1.092	0.319
mean*100		100	32	104	30
SD*100		4.3	3.6	4.4	4.2
