# Supplementary material for: Cardamonin suppresses mTORC1/SREBP1 through reducing Raptor and inhibits de novo lipogenesis in ovarian cancer
Source: PLoS One. 2025 May 2;20(5):e0322733. doi: 10.1371/journal.pone.0322733 (PMC12047825; doi:10.1371/journal.pone.0322733)
Supplement: S1 File — (ZIP) [file pone.0322733.s005.zip › original data/Fig.6G apoptosis assay.xlsx]

## Sheet: Sheet1
	n	control	shRNA control	shRNA Raptor
	1	16.7	22.6	34.1
	2	10.8	15.8	39.5
	3	12.3	13.9	30.3
mean*100		13.2667	17.4333	34.6333
SD*100		2.50377	3.73482	3.77477
