# Supplementary material for: Cardamonin suppresses mTORC1/SREBP1 through reducing Raptor and inhibits de novo lipogenesis in ovarian cancer
Source: PLoS One. 2025 May 2;20(5):e0322733. doi: 10.1371/journal.pone.0322733 (PMC12047825; doi:10.1371/journal.pone.0322733)
Supplement: S1 File — (ZIP) [file pone.0322733.s005.zip › original data/Fig.8B tumor volume assay.xlsx]

## Sheet: Sheet1
		control					CAR 15					CAR 30
	n	1	2	3	4	5	1	2	3	4	5	1	2	3	4	5
Day 0	length	6	7	6	7	9	6	7	7	6	7	7	7	7	6	6
	width	6	6	6	5	5	6	6	7	6	5	6	6	5	6	5
	volume	108	126	108	87.5	112.5	108	126	171.5	108	87.5	126	126	87.5	108	75
				108.4					120.2					104.5
				12.3588					28.3982					20.4744
Day 5	length	10	9	8	9	11	8	9	7	8	9	7	7	7	6	7
	width	8	9	8	8	8	7	7	7	8	6	7	6	6	6	6
	volume	320	364.5	256	288	352	196	220.5	171.5	256	162	171.5	126	126	108	126
				316.1					201.2					131.5
				40.1203					34.1213					21.1802
Day 10	length	12	11	10	10	12	10	9	9	10	10	7	8	8	8	7
	width	10	11	9	9	10	8	9	8	9	7	7	6	7	7	6
	volume	600	665.5	405	405	600	320	364.5	288	405	245	171.5	144	196	196	126
				535.1					324.5					166.7
				108.885					56.1302					27.9707
Day 15	length	13	12	11	11	14	11	10	10	11	11	8	8	8	8	8
	width	11	11	10	10	11	10	10	8	9	8	7	7	8	8	7
	volume	786.5	726	550	550	847	550	500	320	445.5	352	196	196	256	256	196
				691.9					433.5					220
				122.016					86.7906					29.3939
Day 20	length	16	14	12	13	16	12	11	10	13	13	8	9	9	9	8
	width	12	12	11	11	11	10	10	9	9	8	8	7	8	8	8
	volume	1152	1008	726	786.5	968	600	550	405	526.5	416	256	220.5	288	288	256
				928.1					499.5					261.7
				154.274					76.5271					25.0831
