# Supplementary material for: Cardamonin suppresses mTORC1/SREBP1 through reducing Raptor and inhibits de novo lipogenesis in ovarian cancer
Source: PLoS One. 2025 May 2;20(5):e0322733. doi: 10.1371/journal.pone.0322733 (PMC12047825; doi:10.1371/journal.pone.0322733)
Supplement: S1 File — (ZIP) [file pone.0322733.s005.zip › original data/Fig.7F CPT-1 assay.xls]

## Sheet: CPT-1
	n	control	shRNA Raptor	shRNA Raptor+LV-Raptor	shRNA Raptor+LV-Raptor+cardamonin
Ab	1	0.776	0.445	0.766	0.418
	2	0.832	0.501	0.738	0.473
	3	0.731	0.391	0.699	0.524
/control	1	0.994872	0.570513	0.982051	0.535897
	2	1.06667	0.642308	0.946154	0.60641
	3	0.937179	0.501282	0.896154	0.671795
mean		0.999573	0.571368	0.941453	0.604701
SD		0.0529673	0.0575766	0.0352247	0.0554931
mean*100%		99.9573	57.1368	94.1453	60.4701
SD*100%		5.29673	5.75766	3.52247	5.54931
