# Supplementary material for: Cardamonin suppresses mTORC1/SREBP1 through reducing Raptor and inhibits de novo lipogenesis in ovarian cancer
Source: PLoS One. 2025 May 2;20(5):e0322733. doi: 10.1371/journal.pone.0322733 (PMC12047825; doi:10.1371/journal.pone.0322733)
Supplement: S1 File — (ZIP) [file pone.0322733.s005.zip › original data/Fig.6C cell viability assay.xlsx]

## Sheet: Sheet1
	Ab
	1	2	3	mean	SD
control	0.653	0.705	0.681	0.679667	0.0212498
shRNA control	0.711	0.662	0.631	0.668	0.0329343
shRNA Raptor	0.432	0.376	0.334	0.380667	0.0401442
group	/control			mean*100	SD*100
control	0.960294	1.03676	1.00147	99.951	3.12498
shRNA control	1.04559	0.973529	0.927941	98.2353	4.84328
shRNA Raptor	0.635294	0.552941	0.491176	55.9804	5.90356
