# Supplementary material for: Cardamonin suppresses mTORC1/SREBP1 through reducing Raptor and inhibits de novo lipogenesis in ovarian cancer
Source: PLoS One. 2025 May 2;20(5):e0322733. doi: 10.1371/journal.pone.0322733 (PMC12047825; doi:10.1371/journal.pone.0322733)
Supplement: S1 File — (ZIP) [file pone.0322733.s005.zip › original data/Fig.6I MMP assay.xlsx]

## Sheet: Sheet1
	red fluorescence/ green fluorescence
n	1	2	3	mean	SD
control	93	88	95	92	2.94392
shRNA control	87	77	85	83	4.32049
shRNA Raptor	55	60	52	55.6667	3.29983
	/control
n	1	2	3	mean*100	SD*100
control	1.01087	0.956522	1.03261	100	3.19991
shRNA control	0.945652	0.836957	0.923913	90.2174	4.69619
shRNA Raptor	0.597826	0.652174	0.565217	60.5072	3.58677
