# Supplementary material for: Cardamonin suppresses mTORC1/SREBP1 through reducing Raptor and inhibits de novo lipogenesis in ovarian cancer
Source: PLoS One. 2025 May 2;20(5):e0322733. doi: 10.1371/journal.pone.0322733 (PMC12047825; doi:10.1371/journal.pone.0322733)
Supplement: S1 File — (ZIP) [file pone.0322733.s005.zip › original data/Fig.4A-B free fatty acids assay.xlsx]

## Sheet: Sheet1
		SKOV3								A2780
	n	CON	CAR10	CAR30	RAP	AZD			n	CON	CAR10	CAR30	RAP	AZD
Ab	1	0.682	0.478	0.242	0.474	0.24		Ab	1	0.605	0.547	0.26	0.292	0.282
	2	0.598	0.575	0.311	0.391	0.303			2	0.647	0.581	0.324	0.378	0.32
	3	0.577	0.547	0.349	0.353	0.335			3	0.703	0.509	0.271	0.397	0.356
/control	1	1.10178	0.772213	0.390953	0.765751	0.387722		/control	1	0.928389	0.839386	0.398977	0.448082	0.432737
	2	0.966074	0.928918	0.502423	0.631664	0.489499			2	0.992839	0.89156	0.497187	0.580051	0.491049
	3	0.932149	0.883683	0.563813	0.570275	0.541195			3	1.07877	0.781074	0.415857	0.609207	0.546292
mean		1	0.861605	0.48573	0.655897	0.472806		mean		1	0.83734	0.43734	0.54578	0.490026
SD		0.0732879	0.0658517	0.07155	0.0816218	0.0637575		SD		0.0616023	0.0552714	0.0525113	0.0858558	0.0567844
mean*100%		100	86.1605	48.573	65.5897	47.2806		mean*100%		100	83.734	43.734	54.578	49.0026
SD*100%		7.32879	6.58517	7.155	8.16218	6.37575		SD*100%		6.16023	5.52714	5.25113	8.58558	5.67844
