# Supplementary material for: Cardamonin suppresses mTORC1/SREBP1 through reducing Raptor and inhibits de novo lipogenesis in ovarian cancer
Source: PLoS One. 2025 May 2;20(5):e0322733. doi: 10.1371/journal.pone.0322733 (PMC12047825; doi:10.1371/journal.pone.0322733)
Supplement: S1 File — (ZIP) [file pone.0322733.s005.zip › original data/Fig.8D IHC assay.xlsx]

## Sheet: Ki-67
	Ki-67
	n	control	CAR 15mg/kg	CAR 30mg/kg
	1	33.3	25.1	6.7
	2	41.5	20.6	5.1
	3	31.2	18.3	13.2
mean		35.3333	21.3333	8.33333
SD		4.44397	2.8241	3.5027

## Sheet: Raptor
	Raptor
	n	control	CAR 15mg/kg	CAR 30mg/kg
	1	19.8	5.8	2.3
	2	13.6	9.6	5.1
	3	21.7	12.9	8.4
mean		18.3667	9.43333	5.26667
SD		3.45864	2.90096	2.4931

## Sheet: FASN
	FASN
	n	control	CAR 15mg/kg	CAR 30mg/kg
	1	27.3	17.7	9.7
	2	19.4	19.1	5.1
	3	25.7	13.9	3.2
mean		24.1333	16.9	6
SD		3.41012	2.19697	2.72886
