# Supplementary material for: Cardamonin suppresses mTORC1/SREBP1 through reducing Raptor and inhibits de novo lipogenesis in ovarian cancer
Source: PLoS One. 2025 May 2;20(5):e0322733. doi: 10.1371/journal.pone.0322733 (PMC12047825; doi:10.1371/journal.pone.0322733)
Supplement: S1 File — (ZIP) [file pone.0322733.s005.zip › original data/Fig.1E clony formation assay.xlsx]

## Sheet: Sheet1
		SKOV3					A2780
	n	CON	CAR10	CAR30		n	CON	CAR10	CAR30
clony ratio	1	0.752	0.583	0.324		1	0.428	0.261	0.128
	2	0.784	0.632	0.297		2	0.356	0.296	0.175
	3	0.804	0.532	0.371		3	0.381	0.263	0.112
/control	1	0.964103	0.747436	0.415385		1	1.10309	0.67268	0.329897
	2	1.00513	0.810256	0.380769		2	0.917526	0.762887	0.451031
	3	1.03077	0.682051	0.475641		3	0.981959	0.677835	0.28866
mean		1	0.746581	0.423932			1.00086	0.704467	0.356529
SD		0.0274571	0.0641068	0.0480099			0.0769272	0.0506582	0.0843982
mean*100%		100	74.6581	42.3932			100.086	70.4467	35.6529
SD*100%		2.74571	6.41068	4.80099			7.69272	5.06582	8.43982
