# Supplementary material for: Cardamonin suppresses mTORC1/SREBP1 through reducing Raptor and inhibits de novo lipogenesis in ovarian cancer
Source: PLoS One. 2025 May 2;20(5):e0322733. doi: 10.1371/journal.pone.0322733 (PMC12047825; doi:10.1371/journal.pone.0322733)
Supplement: S2 File — (ZIP) [file pone.0322733.s006.zip]

Archive with 75 entries (64 files):
- Original Western Blot Images/
- Original Western Blot Images/Original Western Blot Images/
- Original Western Blot Images/Original Western Blot Images/Fig.7D/
- Original Western Blot Images/Original Western Blot Images/Fig.7D/ACC.tif
- Original Western Blot Images/Original Western Blot Images/Fig.7D/ACLY.tif
- Original Western Blot Images/Original Western Blot Images/Fig.7D/actin.tif
- Original Western Blot Images/Original Western Blot Images/Fig.7D/FASN.tif
- Original Western Blot Images/Original Western Blot Images/Fig.7D/SREBP1.tif
- Original Western Blot Images/Original Western Blot Images/Fig.7D/Original Western Blot Images (For Fig.7D).docx
- Original Western Blot Images/Original Western Blot Images/Fig.7C/
- Original Western Blot Images/Original Western Blot Images/Fig.7C/4E-BP1.tif
- Original Western Blot Images/Original Western Blot Images/Fig.7C/actin.tif
- Original Western Blot Images/Original Western Blot Images/Fig.7C/mTOR.tif
- Original Western Blot Images/Original Western Blot Images/Fig.7C/p-4E-BP1.tif
- Original Western Blot Images/Original Western Blot Images/Fig.7C/p-mTOR.tif
- Original Western Blot Images/Original Western Blot Images/Fig.7C/p-S6K1.tif
- Original Western Blot Images/Original Western Blot Images/Fig.7C/Raptor.tif
- Original Western Blot Images/Original Western Blot Images/Fig.7C/S6K1.tif
- Original Western Blot Images/Original Western Blot Images/Fig.7C/Original Western Blot Images (For Fig.7C).docx
- Original Western Blot Images/Original Western Blot Images/Fig.7B/
- Original Western Blot Images/Original Western Blot Images/Fig.7B/ACC.tif
- Original Western Blot Images/Original Western Blot Images/Fig.7B/ACLY.tif
- Original Western Blot Images/Original Western Blot Images/Fig.7B/actin.tif
- Original Western Blot Images/Original Western Blot Images/Fig.7B/FASN.tif
- Original Western Blot Images/Original Western Blot Images/Fig.7B/SREBP1.tif
- Original Western Blot Images/Original Western Blot Images/Fig.7B/Original Western Blot Images (For Fig.7B).docx
- Original Western Blot Images/Original Western Blot Images/Fig.7A/
- Original Western Blot Images/Original Western Blot Images/Fig.7A/4E-BP1.tif
- Original Western Blot Images/Original Western Blot Images/Fig.7A/actin.tif
- Original Western Blot Images/Original Western Blot Images/Fig.7A/mTOR.tif
- Original Western Blot Images/Original Western Blot Images/Fig.7A/p-4E-BP1.tif
- Original Western Blot Images/Original Western Blot Images/Fig.7A/p-mTOR.tif
- Original Western Blot Images/Original Western Blot Images/Fig.7A/p-S6K1.tif
- Original Western Blot Images/Original Western Blot Images/Fig.7A/Raptor.tif
- Original Western Blot Images/Original Western Blot Images/Fig.7A/S6K1.tif
- Original Western Blot Images/Original Western Blot Images/Fig.7A/Original Western Blot Images (For Fig.7A).docx
- Original Western Blot Images/Original Western Blot Images/Fig.5B/
- Original Western Blot Images/Original Western Blot Images/Fig.5B/A2780-p-4E-BP1.tif
- Original Western Blot Images/Original Western Blot Images/Fig.5B/A2780-4E-BP1.tif
- Original Western Blot Images/Original Western Blot Images/Fig.5B/A2780-actin.tif
- Original Western Blot Images/Original Western Blot Images/Fig.5B/A2780-mTOR.tif
- Original Western Blot Images/Original Western Blot Images/Fig.5B/A2780-p-mTOR.tif
- Original Western Blot Images/Original Western Blot Images/Fig.5B/A2780-p-S6K1.tif
- Original Western Blot Images/Original Western Blot Images/Fig.5B/A2780-Raptor.tif
- Original Western Blot Images/Original Western Blot Images/Fig.5B/A2780-S6K1.tif
- Original Western Blot Images/Original Western Blot Images/Fig.5B/Original Western Blot Images (For Fig.5B).docx
- Original Western Blot Images/Original Western Blot Images/Fig.5A/
- Original Western Blot Images/Original Western Blot Images/Fig.5A/SKOV3-p-4E-BP1.tif
- Original Western Blot Images/Original Western Blot Images/Fig.5A/SKOV3-4E-BP1.tif
- Original Western Blot Images/Original Western Blot Images/Fig.5A/SKOV3-actin.tif
- Original Western Blot Images/Original Western Blot Images/Fig.5A/SKOV3-mTOR.tif
- Original Western Blot Images/Original Western Blot Images/Fig.5A/SKOV3-p-mTOR.tif
- Original Western Blot Images/Original Western Blot Images/Fig.5A/SKOV3-p-S6K1.tif
- Original Western Blot Images/Original Western Blot Images/Fig.5A/SKOV3-Raptor.tif
- Original Western Blot Images/Original Western Blot Images/Fig.5A/SKOV3-S6K1.tif
- Original Western Blot Images/Original Western Blot Images/Fig.5A/Original Western Blot Images (For Fig.5A).docx
- Original Western Blot Images/Original Western Blot Images/Fig.3D/
- Original Western Blot Images/Original Western Blot Images/Fig.3D/A2780-ACC.tif
- Original Western Blot Images/Original Western Blot Images/Fig.3D/A2780-ACLY.tif
- Original Western Blot Images/Original Western Blot Images/Fig.3D/A2780-actin.tif
- Original Western Blot Images/Original Western Blot Images/Fig.3D/A2780-FASN.tif
- Original Western Blot Images/Original Western Blot Images/Fig.3D/A2780-SREBP1.tif
- Original Western Blot Images/Original Western Blot Images/Fig.3D/Original Western Blot Images (For Fig.3D).docx
- Original Western Blot Images/Original Western Blot Images/Fig.3C/
- Original Western Blot Images/Original Western Blot Images/Fig.3C/SKOV3-ACC.tif
- Original Western Blot Images/Original Western Blot Images/Fig.3C/SKOV3-ACLY.tif
- Original Western Blot Images/Original Western Blot Images/Fig.3C/SKOV3-SREBP1.tif
- Original Western Blot Images/Original Western Blot Images/Fig.3C/SKOV3-actin.tif
- Original Western Blot Images/Original Western Blot Images/Fig.3C/SKOV3-FASN.tif
- Original Western Blot Images/Original Western Blot Images/Fig.3C/Original Western Blot Images (For Fig.3C).docx
- Original Western Blot Images/Original Western Blot Images/Fig.6A/
- Original Western Blot Images/Original Western Blot Images/Fig.6A/shRNA-Raptor actin.tif
- Original Western Blot Images/Original Western Blot Images/Fig.6A/shRNA-Raptor Rictor.tif
- Original Western Blot Images/Original Western Blot Images/Fig.6A/shRNA-Raptor Raptor.tif
- Original Western Blot Images/Original Western Blot Images/Fig.6A/Original Western Blot Images (For Fig.6A).docx
